# Supplementary material for: The role of structured reporting and structured operation planning in functional endoscopic sinus surgery
Source: PLoS One. 2020 Nov 30;15(11):e0242804. doi: 10.1371/journal.pone.0242804 (PMC7703956; doi:10.1371/journal.pone.0242804)
Supplement: S3 Table — (XLSX) [file pone.0242804.s006.xlsx]

## Sheet: Radiology Reporting
	Overall Completeness SR	Overall Completeness CR		Nasal septum SR	Nasal septum CR		Middle nasal meatus SR	Middle nasal meatus CR		Maxillary sinus SR	Maxillary sinus CR		Ethmoid sinus SR	Ethmoid sinus CR		Keros classification SR	Keros classification CR		Anterior skull base SR	Frontal skull base CR		Frontal sinus SR	Frontal sinus CR		Mass SR	Mass CR		Lund-Mackay Score SR	Lund-Mackay Score CR
	88.8889	14.8148		100	0		100	0		100	33.3333		100	20		100	0		100	0		50	25		0	0		100	0
	74.0741	25.9259		100	0		75	0		100	66.6667		80	30		0	0		100	0		75	25		0	100		0	0
	85.1852	22.2222		100	0		100	0		100	66.6667		70	20		100	0		100	0		75	50		100	0		100	0
	81.4815	33.3333		100	0		75	0		100	66.6667		100	50		0	0		100	0		50	50		100	0		0	0
	85.1852	22.2222		100	0		100	0		66.6667	66.6667		90	30		100	0		100	0		75	25		0	0		100	0
	88.8889	14.8148		100	0		100	0		100	33.3333		90	20		0	0		100	0		75	25		100	0		100	0
	74.0741	18.5185		100	0		75	0		66.6667	66.6667		80	20		0	0		100	0		75	25		0	0		100	0
	70.3704	22.2222		100	0		75	0		100	66.6667		70	20		0	0		100	0		75	25		0	100		0	0
	77.7778	14.8148		100	0		100	0		100	66.6667		70	10		100	0		100	0		75	25		0	0		0	0
	88.8889	18.5185		100	0		100	0		100	66.6667		80	10		100	0		100	0		75	50		100	0		100	0
	85.1852	7.40741		100	0		100	0		100	66.6667		90	0		100	0		100	0		75	0		0	0		0	0
	81.4815	22.2222		100	0		100	50		100	66.6667		80	10		100	0		100	0		75	25		0	0		0	0
	74.0741	11.1111		100	0		100	0		100	66.6667		70	0		100	0		100	0		50	25		0	0		0	0
	92.5926	29.6296		100	0		100	0		100	66.6667		90	40		100	0		100	0		75	50		100	0		100	0
	85.1852	25.9259		100	0		75	0		100	66.6667		80	20		100	0		100	0		75	75		100	0		100	0
	96.2963	29.6296		100	0		75	0		100	66.6667		100	40		100	0		100	0		100	50		100	0		100	0
	92.5926	25.9259		100	0		100	0		100	66.6667		90	30		100	0		100	0		75	50		100	0		100	0
	77.7778	25.9259		100	0		75	0		100	66.6667		70	30		100	0		50	0		75	50		100	0		100	0
	88.8889	18.5185		100	0		100	0		100	66.6667		80	20		100	0		100	0		75	25		100	0		100	0
	88.8889	37.037		100	0		75	0		100	66.6667		100	40		100	0		100	50		50	75		100	0		100	0
	88.8889	25.9259		100	0		75	0		100	66.6667		90	30		100	0		100	0		75	50		100	0		100	0
	81.4815	14.8148		100	0		75	0		100	66.6667		70	10		100	0		100	0		75	25		100	0		100	0
	81.4815	14.8148		100	0		75	0		100	66.6667		80	20		100	0		100	0		50	0		100	0		100	0
	88.8889	18.5185		100	0		75	0		100	66.6667		80	30		100	0		100	0		100	0		100	0		100	0
	81.4815	25.9259		100	0		75	0		66.6667	66.6667		80	30		100	0		100	0		75	50		100	0		100	0
	81.4815	14.8148		100	0		75	0		66.6667	66.6667		80	20		100	0		100	0		75	0		100	0		100	0
	92.5926	14.8148		100	0		75	0		100	33.3333		90	20		100	0		100	0		100	25		100	0		100	0
	88.8889	29.6296		100	0		75	50		100	33.3333		80	40		100	0		100	0		100	25		100	0		100	0
	81.4815	33.3333		100	0		100	0		100	66.6667		70	40		100	0		100	0		75	50		100	100		0	0
	88.8889	25.9259		100	0		75	0		100	66.6667		80	30		100	0		100	0		100	25		100	100		100	0
Mean	84.4444	21.9753		100	0		85.8333	3.33333		95.5556	62.2222		82.6667	24.3333		83.3333	0		98.3333	1.66667		75	33.3333		70	13.3333		73.3333	0
Standard Deviation	6.29993	7.08775		0	0		12.3884	12.4722		11.3312	11.3312		9.63789	12.0231		37.2678	0		8.97527	8.97527		14.4338	19.7203		45.8258	33.9935		44.2217	0

## Sheet: Operation Planning
	Readability SOP	Readability COP		Overall Completeness SOP	Overall Completeness COP		Nasal septum SOP	Nasal septum COP		Middle nasal meatus SOP	Middle nasal meatus COP		Ethmoid infundibulum SOP	Ethmoid infundibulum COP		Maxillary sinus SOP	Maxillary sinus COP		Ethmoid sinus SOP	Ethmoid sinus COP		Keros classification SOP	Keros classification COP		Sphenoid sinus SOP	Sphenoid sinus COP		Frontal sinus SOP	Frontal sinus COP		Mass SOP	Mass COP		Time SOP	Time COP
	100	60		98.2143	32.1429		100	50		100	50		75	0		100	40		100	33.3333		100	100		100	16.6667		100	28.5714		100	0		300	139
	100	60		96.4286	42.8571		100	50		75	50		100	50		100	40		100	50		100	100		91.6667	33.3333		100	28.5714		100	0		200	281
	100	60		100	30.3571		100	50		100	50		100	50		100	40		100	16.6667		100	0		100	16.6667		100	28.5714		100	0		94	81
	100	100		100	33.9286		100	50		100	50		100	50		100	40		100	16.6667		100	0		100	16.6667		100	28.5714		100	0		58	143
	100	80		100	37.5		100	50		100	50		100	50		100	100		100	16.6667		100	0		100	16.6667		100	28.5714		100	0		71	356
	100	80		100	32.1429		100	50		100	50		100	50		100	40		100	16.6667		100	0		100	16.6667		100	28.5714		100	0		130	137
	100	80		92.8571	33.9286		100	50		100	100		0	50		100	40		100	33.3333		100	0		100	16.6667		100	57.1429		100	0		212	78
	100	80		100	32.1429		100	50		100	50		100	50		100	40		100	16.6667		100	0		100	16.6667		100	28.5714		100	0		123	120
	100	40		100	39.2857		100	50		100	50		100	50		100	40		100	33.3333		100	0		100	33.3333		100	28.5714		100	100		131	206
	100	40		100	37.5		100	50		100	50		100	50		100	40		100	33.3333		100	100		100	33.3333		100	28.5714		100	0		189	103
	100	60		100	33.9286		100	50		100	100		100	50		100	40		100	16.6667		100	0		100	16.6667		100	28.5714		100	0		177	185
	100	40		100	37.5		100	50		100	50		100	50		100	40		100	33.3333		100	100		100	0		100	57.1429		100	100		279	130
	100	40		98.2143	21.4286		100	50		100	50		75	50		100	0		100	16.6667		100	0		100	16.6667		100	0		100	0		225	129
	100	60		100	48.2143		100	50		100	50		100	50		100	40		100	50		100	0		100	50		100	28.5714		100	100		158	125
	100	60		98.2143	37.5		100	100		100	50		100	50		80	40		100	33.3333		100	0		100	16.6667		100	28.5714		100	0		160	159
	100	60		100	46.4286		100	100		100	50		100	50		100	40		100	50		100	100		100	16.6667		100	28.5714		100	100		225	187
	100	60		100	53.5714		100	50		100	50		100	100		100	40		100	50		100	100		100	50		100	57.1429		100	0		70	265
	100	60		100	51.7857		100	50		100	50		100	50		100	40		100	50		100	100		100	50		100	71.4286		100	0		125	98
	100	60		100	37.5		100	50		100	50		100	0		100	80		100	33.3333		100	100		100	33.3333		100	14.2857		100	0		90	142
	100	60		85.7143	55.3571		100	100		100	75		100	100		60	40		100	50		100	100		50	50		100	28.5714		100	0		124	180
	100	60		80.3571	39.2857		100	100		50	50		100	50		40	40		100	33.3333		100	100		50	16.6667		100	28.5714		100	0		70	98
	100	40		92.8571	35.7143		100	50		100	50		100	50		100	40		100	33.3333		100	100		66.6667	16.6667		100	28.5714		100	50		86	202
	100	40		94.6429	35.7143		100	50		100	50		50	50		80	40		100	33.3333		100	0		100	33.3333		100	28.5714		100	0		156	177
	100	80		100	41.0714		100	50		100	50		100	50		100	60		100	33.3333		100	0		100	33.3333		100	28.5714		100	0		126	289
	100	80		100	41.0714		100	50		100	50		100	50		100	40		100	33.3333		100	100		100	33.3333		100	28.5714		100	0		133	141
	100	60		91.0714	53.5714		100	50		75	50		75	50		80	60		91.6667	66.6667		100	0		91.6667	66.6667		100	28.5714		100	0		138	128
	100	60		92.8571	35.7143		100	50		100	50		100	50		100	60		100	16.6667		100	0		83.3333	33.3333		71.4286	42.8571		100	0		155	46
	100	60		100	37.5		100	50		100	50		100	50		100	60		100	33.3333		100	0		100	33.3333		100	28.5714		100	0		135	147
	100	80		87.5	39.2857		100	50		100	50		100	50		60	40		83.3333	16.6667		100	0		83.3333	50		85.7143	28.5714		100	0		205	225
	100	60		100	48.2143		100	50		100	50		100	50		100	40		100	50		100	0		100	66.6667		100	28.5714		100	0		104	104
Mean	100	62		96.9643	39.4048		100	56.6667		96.6667	54.1667		92.5	50		93.3333	44.6667		99.1667	33.3333		100	40		93.8889	30		98.5714	31.9048		100	15		148.3	160.033
Standard Deviation	0	14.922		5.01168	7.63113		0	16.9967		10.6719	13.0437		20.5649	18.2574		14.9071	16.0693		3.29843	13.6083		0	48.9898		13.7661	16.3299		5.65445	13.1363		0	34.5205		59.6172	68.0022

## Sheet: User Satisfaction SOP-COP
	Question 1 SOP	Question 1 COP		Question 2 SOP	Question 2 COP		Question 3 SOP	Question 3 COP		Question 4 SOP	Question 4 COP		Question 5 SOP	Question 5 COP		Question 6 SOP	Question 6 COP
	10	8		7	8		10	7		7	5		10	6		10	9
	10	4		10	2		10	0		10	0		10	0		10	2
	8	2		7	2		9	7		5	3		9	6		10	8
	0	0		3	0		4	0		7	4		2	0		0	6
	10	0		10	2		10	0		6	5		10	0		10	0
	10	10		10	8		10	10		8	4		8	8		10	10
Mean	8	4		7.83333	3.66667		8.83333	4		7.16667	3.5		8.16667	3.33333		8.33333	5.83333
Standard Deviation	3.65148	3.82971		2.54406	3.14466		2.19216	4.12311		1.57233	1.70783		2.85287	3.39935		3.72678	3.67045
